# Supplementary material for: Updated Advances on Drugs and Bone-Targeting Nanoparticles for Osteoporosis Therapy: Carrier Materials, Modification, Function Mechanism, and Applications—A Systematic Review
Source: Pharmaceuticals (Basel). 2025 Nov 27;18(12):1809. doi: 10.3390/ph18121809 (PMC12736149; doi:10.3390/ph18121809)
Supplement: Supplementary file 1 [file pharmaceuticals-18-01809-s001.zip]

Archive with 1 entries (1 files):
- pharmaceuticals-3962865-supplementary.pdf
